# Supplementary material for: MADS-box gene family in rice: genome-wide identification, organization and expression profiling during reproductive development and stress
Source: BMC Genomics. 2007 Jul 18;8:242. doi: 10.1186/1471-2164-8-242 (PMC1947970; doi:10.1186/1471-2164-8-242)
Supplement: Additional file 4 — Table S1. Sequence and length of motifs identified from rice MADS-box proteins using MEME motif search tool (aa, amino acids). [file 1471-2164-8-242-S4.xls]

## Sheet: Sheet1
Table S1. Sequence and length of motifs identified from rice MADS-box proteins using MEME motif search tool (aa, amino acids).
Motif	Motif Length (aa)	Sequence
1	57	MGRGKIEIKRIENKTNRQVTFSKRRNGLFKKAYELSVLCDAEVALIVFSPTGKLYEF
2	200	QRIVIDVKQRVTFMKSLKGLTKKVSEFATLFLMVYGEVEVQATKVWPSVWEATRVLEHFKAMPHLVRYKKMTDLEGILNEQVDKLKEQLHKVGRDADESETKLLLIEAINGHRPSLEGLTIEQITSLGWMANAHLKIVNDRLKKLREEGLIPASVSLSSTEVPIQREGWLVDVARGIGSMGYNRFGGSSGSGTAGSNGDM
3	34	TVKELQQLENQLEMSLKHIRSRKDQLMMDQICYL
4	29	QNWYQEYTKLKQKIENLQNTHRHLMGEDL
5	21	SSPSMDKTIERYQTCSYNHQW
6	39	RQVTFCKRRNGLFKKAYELSILCDVDVAVVCFSPNGKWY
7	20	QRKEQMLQEENMCLRKKCYE
8	29	EAPWLQEPFLFADQAPVHAPPPTPLQMPV
9	15	MGRGKIEIKRIENFT
10	21	YYPFGGTGGAEPGDTQSHNWG
11	8	WMPPPPPP
12	19	AFSTGADFIDAPNDFLTMG
13	26	EADVERMGPEELMAFVTALHKLRDAV
14	14	PCDAIVPSAGDPYM
15	26	HGGNGFFHPHDAAGEPTLQIGYPHEH
16	26	YLEEELRKERAKLAKVRQYGAFGSWD
17	26	WHHPDRDFAAAMPFTFRVQPSHPNLQ
18	28	WSVVGELNRQYGELRAMVDAHKARRERA
19	18	NGWPDEAMWCTDESCSCN
20	19	GGYGNQMQPTPAADGIGCW
