# Supplementary material for: MADS-box gene family in rice: genome-wide identification, organization and expression profiling during reproductive development and stress
Source: BMC Genomics. 2007 Jul 18;8:242. doi: 10.1186/1471-2164-8-242 (PMC1947970; doi:10.1186/1471-2164-8-242)
Supplement: Additional file 5 — Table S2. List of primers used for QPCR. [file 1471-2164-8-242-S5.xls]

## Sheet: Sheet1
Table S2. List of primers used for QPCR.
S.No	Gene Name	Forward Primer (5'-3')	Reverse Primer (5'-3')
1	Actin	CAGCCACACTGTCCCCATCTA	AGCAAGGTCGAGACGAAGGA
2	OsMADS1	TCCCTGCAGATTGGGTATCATC	AACCATGTCTGCTGCTTCATTG
3	OsMADS21	TGTAAACAGCACAAGGTCAACAATC	CACTGGAGCGGATCCTGAA
4	OsMADS27	CGGCCGCCTCTACGAGTAC	TGCTGCTCATCCTTGGACTTG
5	OsMADS29	ACTTGGAGACCATGAAGATGCA	AACGATGAACAATTGAACAACACA
6	OsMADS32	TCTGCTACCTCCAGAACATTATTAGG	GTCTGTGCATGAGCAATCTTGTC
7	OsMADS34	TGCTGCCGCACCAACTAG	TCCTTTGTGATTGTTGCAGAATCT
8	OsMADS55	TCGCTTAATTCGTGCAAGTTATG	AAGTCTCAGCCGAGGTCACAA
9	OsMADS71	AATATGATGCGTGTGCAGCATT	TCACTGCTCGGAAGGAATTGT
10	OsMADS78	ACCCGTCGGTGGAGTTC	GTCGCGGGCAACGA
11	OsMADS79	AGGCACGTCAGGTGTGCTT	GCTCGCTGGCCTTCTTGA
