# Supplementary material for: MADS-box gene family in rice: genome-wide identification, organization and expression profiling during reproductive development and stress
Source: BMC Genomics. 2007 Jul 18;8:242. doi: 10.1186/1471-2164-8-242 (PMC1947970; doi:10.1186/1471-2164-8-242)
Supplement: Additional file 6 — Table S3. Normalized expression values obtained for all MADS-box genes in microarrays. [file 1471-2164-8-242-S6.xls]

## Sheet: Sheet1
Table S3. Normalized expression values obtained for all MADS-box genes in microarrays.
S. No.	Probe Set ID	Gene Name	Developmental Stages
			Mature Leaf	Root	Seedling	P1	P2	P3	P4	P5	P6	S1	S2	S3	S4	S5	CS	DS	SS
1	Os.10941.1.S1_at	OsMADS1	42.8641	9.97336	7.42939	4682.19	4783.82	6621.93	6406.49	10673.5	9555.37	17760.4	9317.41	5991.74	4982.69	2885.13	7.22134	6.56836	6.59226
2	Os.429.1.S1_at	OsMADS2	41.0912	484.828	228.021	2137.62	2726.02	3028.89	2994.2	6374.81	7812.01	2917.31	2959.62	1630.43	1594.39	1016.65	178.018	101.868	138.699
3	Os.320.2.S1_a_at	OsMADS3	50.2387	8.03251	8.91031	48.9102	54.4842	106.62	186.175	289.319	519.778	599.824	602.172	404.723	148.562	10.3138	7.95721	11.514	12.2525
4	Os.2214.1.S1_at	OsMADS4	5.87237	7.16079	5.83534	256.436	340.736	344.138	240.215	444.21	704.367	166.358	118.854	43.1105	18.2493	6.92007	5.36889	6.76121	5.70021
5	Os.4367.1.S1_at	OsMADS5	6.34833	5.3061	5.56989	2273.77	2501.66	1916.39	1509.33	1622.88	996.212	1033.35	529.044	299.108	186.83	130.325	5.19806	5.22	5.81828
6	Os.1313.1.S1_at	OsMADS6	3.91772	4.09623	3.90656	888.007	1069.51	1087.92	941.647	1615.2	982.951	1670.46	813.536	231.493	62.3698	7.40593	3.89204	4.0651	4.03488
7	Os.4153.1.S1_a_at	OsMADS7	4.82012	4.70226	4.70844	1765.83	3854.89	3060.12	2151.81	3133.12	4460.36	5405.64	5368.7	4716.45	3004.5	28.3884	4.71908	4.71002	4.62546
8	Os.2236.1.S1_at	OsMADS8	6.12023	4.83459	4.85693	1638.72	2442.54	2427.94	2360.65	3523.37	4065.4	6479.91	6351.96	4242.94	2896.64	71.3106	4.35194	4.69451	4.44548
9	Os.2345.2.S1_a_at	OsMADS13	5.38801	5.16528	5.57058	9.96686	12.8769	33.2959	45.8238	61.8757	104.929	1164.45	703.646	614.674	358.806	7.11054	6.0587	5.68236	5.145
10	Os.2348.1.S1_at	OsMADS14	3111.26	6.3489	6.40683	1489.56	1465.92	1025.74	836.72	959.324	1136.61	1382.34	948.981	693.014	514.983	228.874	7.23694	5.41568	5.32093
11	Os.12750.1.S1_x_at	OsMADS15	121.509	3.9564	4.31579	1478.49	2054.53	1672.55	1691.28	2584.09	1968.48	2748.21	2193.16	1029.45	947.013	564.193	4.35446	4.69173	4.43925
12	Os.4172.1.S1_at	OsMADS16	138.7	1325.15	429.358	1615.02	1991.05	2896.27	4199.44	5127.78	7003.18	2020.66	1458.96	1197.48	1046.58	504.118	588.41	254.367	344.062
13	Os.2352.1.S1_a_at	OsMADS17	4.5628	4.88664	4.93697	378.758	600.227	741.516	542.034	542.8	444.191	422.278	328.873	205.693	101.797	11.4056	5.06933	5.13513	4.47226
14	Os.4573.1.S1_at	OsMADS18	2250.32	28.7718	23.588	1936.12	2071.2	1320.41	1027.67	1599	943.207	620.017	502.659	228.715	111.4	17.1858	36.3774	100.966	33.5727
15	Os.25415.1.A1_s_at	OsMADS20	6.62109	6.40935	6.52959	124.637	73.8059	26.4948	10.7217	15.5527	19.1599	14.848	6.55397	6.37235	6.77889	7.05952	6.95262	6.15447	6.03045
16	Os.28021.1.S1_a_at	OsMADS21	7.92096	7.46265	7.51357	7.53243	8.18508	8.17141	9.30619	11.83	16.6087	786.527	671.154	290.554	163.878	8.18873	7.61461	7.44865	7.32731
17	Os.4171.1.S1_s_at	OsMADS22	2587.21	116.097	1186.47	1752.42	1613.7	897.495	549.218	353.969	1087.73	237.753	1612.16	1155.32	665.419	201.378	1232.84	4125.62	1537.58
18	Os.50641.2.S1_a_at	OsMADS23	5.38681	5.19776	5.25035	5.2386	5.53716	5.23737	5.22815	5.19533	5.18955	5.11577	5.13621	5.12606	5.34295	7.63381	5.36446	5.20143	5.1124
19	Os.54265.1.S1_at	OsMADS25	5.86052	5.50839	5.61411	5.54848	5.65218	5.48522	5.54155	5.50793	5.53753	5.39604	5.36899	5.38082	5.63474	6.15507	5.56968	5.44041	5.40274
20	Os.4174.1.S1_at	OsMADS26	410.524	197.98	89.4012	57.4157	29.7313	68.0584	83.0859	72.7377	49.9207	32.2727	11.4298	7.30505	8.48827	8.01452	190.198	133.031	171.463
21	Os.49762.1.S1_at	OsMADS27	6.38421	350.601	41.2925	6.22884	6.628	6.2196	6.11455	6.07374	6.20503	5.96002	20.4198	155.703	565.659	880.898	88.5043	49.2508	138.423
22	Os.56165.1.S1_at	OsMADS29	5.48281	5.3263	5.39749	5.35564	5.40789	5.30024	5.33971	5.47956	6.71491	338.562	642.473	458.934	244.556	5.48582	5.35226	5.30053	5.21573
23	Os.37090.1.S1_x_at	OsMADS30	40.8887	51.9093	31.756	47.3855	58.9991	40.1785	37.3507	48.2775	70.1484	56.0003	120.835	42.7995	22.155	53.8509	19.4088	15.409	32.8508
24	Os.57418.1.S1_at	OsMADS31	6.57173	5.55321	5.59172	9.04241	5.84434	5.73134	5.65839	5.70081	6.21746	23.5047	22.787	6.6722	5.72623	5.72537	5.67845	5.58313	5.46305
25	Os.28015.1.S1_at	OsMADS32	4.74626	8.22453	7.16743	554.088	343.139	94.3748	50.0765	49.1306	37.0628	18.1724	6.17601	12.4241	59.9157	107.142	7.19278	6.68103	7.09634
26	Os.48782.1.S1_at	OsMADS33	6.55459	6.15322	6.19558	6.23802	6.50116	6.18714	6.22747	6.1927	6.23421	6.76976	6.01467	5.98656	7.0763	6.50739	6.51867	6.10563	6.03856
27	Os.49761.1.S1_at	OsMADS34	9.60712	7.99241	7.71206	583.378	425.322	322.872	336.605	286.649	78.3766	45.6424	10.7492	10.3892	11.1588	11.1868	8.15718	8.38051	8.44821
28	OsAffx.17465.1.S1_at	OsMADS37	4.89806	4.88353	6.54641	4.90585	5.1609	4.89511	4.90067	4.88651	4.90036	4.8964	4.89138	5.14867	4.89152	4.89152	4.89103	4.88978	4.8908
29	Os.22281.1.S1_at	OsMADS47	54.7067	108.544	216.551	6.78653	7.9102	5.54879	6.59045	8.22666	20.7828	8.21976	5.74912	8.27611	8.3188	8.54027	229.839	154.286	161.731
30	Os.49760.1.S1_at	OsMADS50	6.20222	5.66367	5.6164	5.672	5.75488	5.59381	5.86219	5.6157	5.67559	5.43253	5.41279	5.42451	5.83101	5.79763	5.71185	5.6342	5.60941
31	Os.49837.1.S1_a_at	OsMADS55	2133.02	22.2628	58.5328	177.633	67.8432	26.6726	40.9483	52.6812	75.7734	13.2728	25.6495	18.2948	18.956	15.3017	52.7541	42.9273	28.4936
32	Os.37813.1.S1_at	OsMADS56	4904.11	852.896	1383.82	996.785	959.04	1262.74	1431.47	1211.82	1553.81	1875.5	765.739	877.548	455.165	64.3548	2139.76	1246.76	1089.3
33	Os.26399.1.S1_at	OsMADS57	189.114	6.67114	18.9457	6.83106	7.38378	6.89363	6.68353	7.70684	6.79391	6.77913	6.59488	6.73549	7.50318	8.60626	30.1485	12.9253	20.7204
34	Os.48040.1.A1_at	OsMADS58	7.72243	7.47463	27.7164	312.119	403.735	580.562	524.925	931.871	936.988	4222.15	4019.47	1944.63	798.652	8.33676	33.6503	49.1692	30.4095
35	OsAffx.15590.1.S1_at	OsMADS59	4.87007	4.89502	5.30897	4.87021	4.87584	4.86983	4.87016	4.87022	4.87004	4.86762	4.8676	4.86759	4.86758	4.87646	4.86702	4.85942	4.85765
36	Os.10177.1.S1_at	OsMADS60	992.654	970.872	1224.83	503.322	746.775	1079.09	1100.99	1309.02	1385.62	707.744	961.208	1233.16	1187.64	1344.55	1095.15	1014.99	1218.95
37	OsAffx.26379.1.S1_at	OsMADS61	4.86755	4.86983	4.86757	4.86755	4.86942	4.86758	4.86755	4.86684	4.87641	4.86755	4.86755	4.86949	4.9236	5.15617	4.86757	4.86755	4.86755
38	OsAffx.6071.1.S1_at	OsMADS62	4.86755	4.86755	4.86755	4.86755	4.86755	4.86755	4.86755	4.86755	4.9666	4.8672	4.86625	4.86755	4.87612	4.86756	4.86784	4.86755	4.86755
39	Os.49822.1.S1_at	OsMADS63	5.73172	5.57165	5.4753	9.3475	5.77227	5.4509	5.52371	5.508	48.1704	5.38153	5.37802	5.35171	5.57459	5.53542	5.55216	5.47564	5.36819
40	OsAffx.26276.1.S1_at	OsMADS64	826.858	164.733	95.8486	451.532	1317.4	335.299	159.757	198.346	248.335	287.986	228.949	340.485	268.284	364.083	179.223	136.018	149.167
41	Os.4175.1.S1_at	OsMADS65	963.685	1980.14	2440.14	2608.14	3252.02	2457.49	1733.58	1585.63	1547.02	1447.32	1394.5	994.062	797.324	921.066	2259.5	2064.77	2101.89
42	OsAffx.4301.2.S1_at	OsMADS66	5.14904	5.01308	5.05877	5.25869	5.95053	5.50483	5.76646	8.77727	15.0967	12.4431	11.7816	18.8627	5.82952	5.33259	5.05429	5.08826	5.10632
43	OsAffx.31957.1.S1_at	OsMADS67	4.86755	4.86755	4.86755	4.86755	4.86755	4.86755	4.86755	4.86755	4.86755	4.86755	4.86755	4.86755	4.86877	4.86755	4.86755	4.86755	4.86755
44	OsAffx.19355.1.S1_at	OsMADS68	4.9684	4.89694	5.06659	4.89401	4.95751	4.85842	4.90288	4.89401	4.95616	4.89401	4.8949	4.89913	5.31055	4.89449	5.09853	4.88519	4.88519
45	Os.54923.1.S1_at	OsMADS69	4.70818	4.49372	4.49897	4.50765	4.6027	4.4922	4.50152	4.49342	4.48901	4.47349	7.01061	4.48886	4.67275	4.71889	4.53725	4.48796	4.44343
46	OsAffx.14794.1.S1_at	OsMADS70	4.87569	4.87437	4.85762	4.87447	4.98832	4.87535	4.87541	4.87735	4.87703	4.87124	4.92644	4.87129	4.87124	4.8715	4.8684	4.85466	4.84797
47	OsAffx.27778.1.S1_at	OsMADS71	4.86436	4.86779	4.86755	4.86755	4.90094	5.19238	4.86479	4.86849	4.86755	4.87762	4.92459	78.0246	99.3494	50.2195	4.87224	4.86755	4.86423
48	OsAffx.12866.1.S1_at	OsMADS72	6.85096	5.70188	5.95627	35.0419	58.2293	26.8958	9.73605	6.1019	6.7708	7.67456	8.55633	14.8752	7.31758	6.65795	6.55751	9.3105	5.44244
49	OsAffx.7652.1.S1_at	OsMADS73	5.99822	5.67278	5.46393	5.26968	5.46126	5.46134	5.54546	5.45852	5.45637	5.45258	5.44908	5.45536	5.46161	7.22183	5.46752	5.45955	5.46167
50	OsAffx.19767.1.S1_x_at	OsMADS74	5.26964	5.23884	4.9221	4.86755	4.87209	4.8958	4.87223	4.88919	4.86755	4.86755	4.86755	4.86497	4.87513	4.88276	4.86755	4.86755	4.90203
51	OsAffx.27891.1.A1_at	OsMADS75	5.10356	5.07526	5.08359	5.07505	5.13067	5.07505	5.06489	5.07582	5.13075	5.00588	5.07505	5.0642	9.31286	9.13022	5.07505	5.07505	5.07076
52	OsAffx.15687.1.S1_at	OsMADS76	4.88002	4.8636	4.8623	4.87032	4.9504	4.86939	4.86999	4.88043	4.86988	4.86767	5.07591	4.86762	4.87565	4.86762	4.86719	4.86013	4.85853
53	OsAffx.6153.1.S1_at	OsMADS77	19.7486	23.8626	20.0419	20.421	19.617	19.7486	19.8719	20.0971	20.273	21.6964	20.7873	19.7484	23.8061	22.1047	20.0296	19.7486	18.1781
54	OsAffx.11922.1.A1_at	OsMADS80	3.44025	3.38461	3.3848	3.39279	3.42221	3.38359	3.39113	3.38469	3.38706	3.37771	3.37126	3.38031	3.44423	3.44671	3.40537	3.38277	3.35603
55	OsAffx.26219.1.S1_at	OsMADS82	4.86755	4.87035	4.86758	4.86755	4.86755	4.86759	4.86755	4.86748	4.86755	4.86766	4.87479	4.86755	4.9431	4.89153	4.86759	4.86755	4.86755
56	OsAffx.26219.1.S1_x_at	OsMADS84	4.86755	4.87035	4.86758	4.86755	4.87862	4.87134	4.86755	4.86748	4.86755	4.97457	4.87094	4.91788	4.9554	4.86755	4.86759	4.86755	4.86755
57	OsAffx.25403.1.S1_at	OsMADS86	4.87812	4.87484	4.86	4.86755	8.89238	4.95508	4.86755	4.86755	4.85848	4.86755	4.86755	4.86755	4.86755	4.86755	4.86788	4.88432	4.86755
58	OsAffx.13235.1.S1_at	OsMADS87	4.65629	4.5523	4.53802	4.555	4.64294	4.51954	4.55101	4.5328	4.53135	4.5389	4.50357	4.53257	4.72821	4.69554	4.5733	4.5304	4.49604
59	OsAffx.11096.1.S1_at	OsMADS88	4.81176	4.6403	4.63707	4.65322	4.73086	4.61337	4.6441	4.64191	4.64305	4.60801	4.61365	4.62376	4.81747	4.78617	4.7513	4.63527	4.57628
60	OsAffx.11097.1.S1_at	OsMADS89	4.92101	4.77559	4.72908	5.02567	4.84956	5.9305	5.66495	5.02757	4.97036	4.99301	4.93872	4.91956	5.10648	4.90683	4.77608	4.87514	4.70802
61	OsAffx.16076.1.S1_at	OsMADS90	4.86925	4.8655	4.87466	4.87113	4.98196	4.86883	4.86918	4.86906	4.86964	4.8678	4.86771	4.86772	4.88824	4.89826	4.86772	4.86266	4.86196
62	OsAffx.23200.1.S1_at	OsMADS91	4.88726	4.86639	4.87671	4.86755	5.16812	4.86812	4.87341	4.88018	4.86755	4.86755	4.87166	4.86757	4.86755	4.96699	4.85666	4.86189	4.86766
63	OsAffx.2068.1.S1_at	OsMADS92	5.13171	5.07387	5.00331	5.07119	5.07119	5.39796	5.07257	5.05081	5.07119	5.08348	5.08789	5.07717	5.28761	5.07065	5.07119	5.07119	5.06996
64	OsAffx.23358.1.S1_at	OsMADS93	4.86921	4.86596	4.8678	4.86757	4.89212	4.94616	4.87232	4.86757	4.86757	4.88373	4.86757	4.86759	4.86757	4.86757	4.8545	4.86068	4.87037
65	OsAffx.11177.1.S1_at	OsMADS94	4.59724	4.47214	4.47031	4.48546	4.58718	4.46364	4.48146	4.4681	4.47337	4.44796	4.426	4.46105	4.63491	4.61189	4.50473	4.46195	4.41256
66	OsAffx.11178.1.S1_at	OsMADS95	4.7208	4.60191	4.58965	4.62727	4.68477	4.59347	4.63495	4.60625	4.59774	4.54979	4.54802	4.57585	4.69299	4.67622	4.61992	4.58017	4.5473
67	OsAffx.2430.1.S1_at	OsMADS96	4.86755	4.85661	4.85568	4.86755	5.03305	4.8575	4.86755	4.86755	4.8715	4.868	4.99343	4.86762	4.87115	4.86932	4.85596	4.86773	4.86755
68	OsAffx.11787.2.S1_at	OsMADS97	4.50694	4.37371	4.36998	4.38257	4.46053	4.3434	4.3727	4.36177	4.36749	4.34111	4.32905	4.36051	4.53637	4.55764	4.4026	4.35741	4.31756
69	Os.28968.1.S1_at	OsMADS98	5.1058	4.98791	5.08512	5.04525	6.41782	5.15826	6.06601	5.14726	4.97626	4.94062	5.2106	4.97297	5.05481	4.9572	5.03819	4.94539	4.93026
