# Supplementary material for: MADS-box gene family in rice: genome-wide identification, organization and expression profiling during reproductive development and stress
Source: BMC Genomics. 2007 Jul 18;8:242. doi: 10.1186/1471-2164-8-242 (PMC1947970; doi:10.1186/1471-2164-8-242)
Supplement: Additional file 7 — Table S4. Results of differential expression analysis taking mature leaf as reference. Fold changes have been taken with p value less than or equal to 0.005. [file 1471-2164-8-242-S7.xls]

## Sheet: Sheet1
Table S4. Results of differential expression analysis taking mature leaf as reference. Fold changes have been taken with p value less than or equal to 0.005.
S. No.	Probe Set ID	Gene Name	Root Vs Mature leaf			Seedling Vs Mature leaf			P1 Vs Mature leaf			P2 Vs Mature leaf			P3 Vs Mature leaf			P4 Vs Mature leaf			P5 Vs Mature leaf			P6 Vs Mature leaf			S1 Vs Mature leaf			S2 Vs Mature leaf			S3 Vs Mature leaf			S4 Vs Mature leaf			S5 Vs Mature leaf			CS Vs Mature leaf			DS Vs Mature leaf			SS Vs Mature leaf
			corrected P value	Fold Change	Regulation	corrected P value	Fold Change	Regulation	corrected P value	Fold Change	Regulation	corrected P value	Fold Change	Regulation	corrected P value	Fold Change	Regulation	corrected P value	Fold Change	Regulation	corrected P value	Fold Change	Regulation	corrected P value	Fold Change	Regulation	corrected P value	Fold Change	Regulation	corrected P value	Fold Change	Regulation	corrected P value	Fold Change	Regulation	corrected P value	Fold Change	Regulation	corrected P value	Fold Change	Regulation	corrected P value	Fold Change	Regulation	corrected P value	Fold Change	Regulation	corrected P value	Fold Change
1	Os.10177.1.S1_at	OsMADS60	0.786317	1.01992	down	0.110434	1.23342	up	0.0118827	1.97959	down	0.0260345	1.3262	down	0.729143	1.07174	up	0.425416	1.10781	up	0.0490641	1.31835	up	0.019688	1.39784	up	0.0642648	1.40853	down	0.730858	1.03125	down	0.0498216	1.24446	up	0.302293	1.19413	up	0.0232938	1.35778	up	0.328401	1.10549	up	0.723922	1.0251	up	0.165709	1.22455
2	Os.10941.1.S1_at	OsMADS1	0.0388935	4.0459	down	0.023369	5.34031	down	0.0018618	117.657	up	0.0012314	120.251	up	0.00134412	166.849	up	0.00146789	161.506	up	0.000796712	268.434	up	0.00104208	240.981	up	0.00176879	447.082	up	0.00217394	233.899	up	0.00136704	150.756	up	0.00199557	125.707	up	0.00210619	72.837	up	0.0260727	5.47977	down	0.018462	6.06537	down	0.0190767	6.04197
3	Os.12750.1.S1_x_at	OsMADS15	0.00531525	26.5766	down	0.00836424	24.3632	down	0.0125363	14.0441	up	0.0079831	19.4817	up	0.0124241	15.8093	up	0.0102002	16.0743	up	0.0057875	24.5738	up	0.00825609	18.7171	up	0.00781816	26.1322	up	0.0110255	20.6997	up	0.0159071	9.64859	up	0.0249818	9.00354	up	0.0542064	5.31289	up	0.00932252	24.1579	down	0.00747609	22.5614	down	0.00778331	23.7129
4	Os.1313.1.S1_at	OsMADS6	0.417801	1.04433	up	0.964684	1.00338	down	7.61987e-05	225.855	up	3.00942e-05	272.03	up	4.44571e-05	276.897	up	7.38829e-05	239.409	up	1.36245e-05	411.438	up	4.58395e-06	250.725	up	2.67323e-05	425.828	up	0.000283725	205.447	up	0.001352	55.7802	up	0.0412331	12.5576	up	0.0401868	1.85892	up	0.657834	1.00667	down	0.684144	1.03383	up	0.773303	1.026
5	Os.2214.1.S1_at	OsMADS4	0.211369	1.20882	up	0.950177	1.011	down	0.000169537	43.4772	up	0.00014373	57.4713	up	0.000399719	57.51	up	0.00019047	40.6624	up	1.36245e-05	75.56	up	1.82716e-05	119.688	up	0.000272862	28.2164	up	0.00289462	19.5225	up	0.00501341	7.0274	up	0.0718517	2.90631	up	0.330064	1.17116	up	0.479611	1.10056	down	0.296293	1.144	up	0.0423097	1.03026
6	Os.22281.1.S1_at	OsMADS47	0.1635	2.23212	up	0.0430331	4.44529	up	0.024163	7.2629	down	0.0286067	6.15448	down	0.018997	8.74059	down	0.0206099	7.43433	down	0.0222314	5.89392	down	0.15135	2.34332	down	0.0248366	5.89872	down	0.0190865	8.49503	down	0.0224711	5.85834	down	0.0382793	5.83922	down	0.0368919	5.67759	down	0.0522582	4.72901	up	0.0695108	3.17943	up	0.0615337	3.33202
7	Os.2236.1.S1_at	OsMADS8	0.160218	1.28104	down	0.174584	1.27459	down	1.7139e-06	267.701	up	5.01944e-05	396.225	up	5.89515e-05	394.915	up	1.17311e-05	385.476	up	6.05958e-05	569.126	up	7.41432e-07	664.14	up	4.09795e-08	1058.74	up	0.000366555	1013.57	up	2.65381e-06	692.701	up	0.000140755	466.532	up	0.0232933	9.93575	up	0.000835149	1.40658	down	0.0790681	1.31376	down	0.0174939	1.38067
8	Os.2345.2.S1_a_at	OsMADS13	0.846877	1.04262	down	0.774206	1.04424	up	0.150428	1.78104	up	0.021882	2.38297	up	0.0164442	5.88962	up	0.00161971	8.52679	up	0.00121703	11.437	up	0.0064151	18.0083	up	0.0005616	216.188	up	0.00978403	103.355	up	0.000196427	114.919	up	0.00171953	64.051	up	0.327862	1.32109	up	0.498364	1.12792	up	0.920247	1.03848	up	0.829736	1.04154
9	Os.2348.1.S1_at	OsMADS14	0.000246255	471.061	down	0.000465856	466.575	down	0.0763811	2.00872	down	0.109543	2.05625	down	0.0348757	2.92287	down	0.0180772	3.58794	down	0.0208532	3.12767	down	0.0380005	2.65228	down	0.0631138	2.17322	down	0.0263673	3.16981	down	0.013643	4.37052	down	0.0104858	5.82082	down	0.00702243	13.5592	down	0.000779173	418.324	down	0.000312136	552.065	down	0.000436937	561.748
10	Os.2352.1.S1_a_at	OsMADS17	0.366169	1.0724	up	0.375034	1.08288	up	0.000369433	82.044	up	8.50735e-05	130.953	up	0.000112242	161.932	up	6.86967e-05	118.915	up	0.000148288	117.733	up	3.24707e-05	97.3995	up	0.0003318	92.0764	up	0.000170595	72.0337	up	0.000484303	44.4245	up	0.00478338	20.7828	up	0.219108	2.24261	up	0.479611	1.10508	up	0.397896	1.12157	up	0.835337	1.02024
11	Os.25415.1.A1_s_at	OsMADS20	0.415824	1.03369	down	0.797235	1.01549	down	0.00157593	18.2633	up	0.0026014	10.7246	up	0.0207302	3.80613	up	0.096196	1.58069	up	0.0365899	2.25905	up	0.00136973	2.88189	up	0.166646	2.03923	up	0.901767	1.01284	down	0.363308	1.03971	down	0.914976	1.01736	up	0.0617536	1.06605	up	0.308961	1.04949	up	0.0300935	1.07599	down	0.00464171	1.09794
12	Os.26399.1.S1_at	OsMADS57	0.000324652	27.8976	down	0.00436968	10.0842	down	0.000689406	27.2514	down	0.00041128	25.2091	down	0.00060533	27.0474	down	0.000599007	27.8515	down	0.000439172	24.1839	down	0.000491804	27.4128	down	0.00116329	27.4613	down	0.00109203	28.2337	down	0.00055268	27.641	down	0.000807693	24.8053	down	0.000717286	21.6535	down	0.00460724	6.22978	down	0.00089313	14.4456	down	0.00884399	9.50145
13	Os.28015.1.S1_at	OsMADS32	0.12525	1.68295	up	0.136201	1.48888	up	0.00101942	112.342	up	7.74981e-05	72.5555	up	0.000341471	19.9026	up	0.000804141	10.5345	up	0.000589097	10.3224	up	0.000564296	7.82393	up	0.00692803	3.78988	up	0.32994	1.28271	up	0.00670528	2.60738	up	0.00808982	11.7971	up	0.000278016	22.6139	up	0.364776	1.45313	up	0.264446	1.37697	up	0.131938	1.47539
14	Os.28021.1.S1_a_at	OsMADS21	0.163771	1.06109	down	0.178654	1.05374	down	0.307484	1.05154	down	0.74089	1.031	up	0.710753	1.02954	up	0.337258	1.16474	up	0.244916	1.44154	up	0.233909	1.90356	up	0.000133353	99.0778	up	0.00849299	67.2236	up	0.000179712	36.4695	up	0.0111761	18.3731	up	0.650637	1.03279	up	0.479611	1.04048	down	0.207686	1.06333	down	0.0906516	1.08071
15	Os.28968.1.S1_at	OsMADS98	0.140563	1.02358	down	0.905107	1.00427	down	0.471927	1.01196	down	0.172006	1.24816	up	0.900944	1.00893	up	0.526599	1.15552	up	0.890913	1.00733	up	0.0950316	1.02596	down	0.0729213	1.03339	down	0.861432	1.01738	up	0.0856194	1.02664	down	0.552132	1.01003	down	0.43609	1.03018	down	0.576185	1.0136	down	0.121298	1.03244	down	0.0859173	1.0356
16	Os.320.2.S1_a_at	OsMADS3	0.0208335	5.70415	down	0.0277872	5.14486	down	0.945514	1.072	up	0.72871	1.19125	up	0.249868	2.19868	up	0.0351946	4.07476	up	0.0219643	6.1585	up	0.0106555	11.1966	up	0.00960083	13.0393	up	0.0109494	13.1064	up	0.01073	8.81416	up	0.408537	2.58539	up	0.045969	4.45762	down	0.0290736	5.75349	down	0.0367666	3.97843	down	0.0398827	3.74221
17	Os.37090.1.S1_x_at	OsMADS30	0.164825	1.2755	up	0.397349	1.31632	down	0.380384	1.16387	up	0.0635034	1.45283	up	0.950855	1.02283	down	0.643165	1.10117	down	0.428996	1.18007	up	0.0398346	1.71446	up	0.420781	1.32931	up	0.0312474	2.85619	up	0.686607	1.05426	up	0.0615023	1.85548	down	0.751888	1.19697	up	0.18702	2.27148	down	0.0107379	2.65993	down	0.279858	1.24487
18	Os.37813.1.S1_at	OsMADS56	0.000131577	5.75933	down	0.00143902	3.56053	down	0.000246235	4.9243	down	0.000369904	5.13199	down	0.000121584	3.88442	down	0.000459152	3.43069	down	0.00132659	4.08184	down	0.000434116	3.16082	down	0.00450363	2.63118	down	0.00352387	6.51566	down	0.00165042	5.66079	down	0.00109493	10.9082	down	0.00473759	92.3494	down	0.000875439	2.2937	down	0.000123417	3.93554	down	0.000412438	4.51076
19	Os.4153.1.S1_a_at	OsMADS7	0.110875	1.02511	down	0.101359	1.02375	down	9.96896e-05	364.043	up	3.00942e-05	795.562	up	0.000122801	626.54	up	8.47928e-05	443.658	up	5.03777e-05	643.714	up	1.2855e-06	925.012	up	1.43466e-06	1121.24	up	0.000114285	1104.39	up	4.30205e-05	971.028	up	0.0001308	614.212	up	0.495646	3.12464	up	0.283566	1.02149	down	0.134654	1.02343	down	0.0260414	1.04212
20	Os.4171.1.S1_s_at	OsMADS22	7.74157e-05	22.2826	down	0.00267801	2.17902	down	0.234392	1.54966	down	0.0116937	1.60429	down	0.00747396	2.91342	down	0.00123545	4.72573	down	0.000151344	7.29962	down	0.00172975	2.37733	down	0.00552131	11.4072	down	0.0350613	1.61587	down	0.00145151	2.23624	down	0.00687524	3.95351	down	0.000274703	12.8625	down	0.00846572	2.10497	down	0.00781319	1.59553	up	0.00464047	1.68011
21	Os.4172.1.S1_at	OsMADS16	0.00114633	9.66335	up	0.00904483	3.13979	up	0.00121958	11.8336	up	0.000721127	14.5585	up	0.000733253	21.1802	up	0.000630408	30.7109	up	0.000299212	37.585	up	0.000621406	50.6756	up	0.00183991	14.7795	up	0.00220058	10.6786	up	0.00130918	8.77676	up	0.00205347	7.67327	up	0.00748459	3.67708	up	0.00467814	4.3127	up	0.0288036	1.86428	up	0.0267315	2.481
22	Os.4174.1.S1_at	OsMADS26	0.0572609	2.03389	down	0.0141488	4.54643	down	0.00426537	6.96116	down	0.00273293	13.724	down	0.00762443	5.93582	down	0.0442095	5.47109	down	0.00617463	5.55405	down	0.00319392	8.01639	down	0.00903491	13.1887	down	0.00180508	35.0315	down	0.000675756	54.6491	down	0.00121911	47.3008	down	0.00149759	51.043	down	0.05976	2.10135	down	0.0155288	3.00371	down	0.0312526	2.3376
23	Os.4175.1.S1_at	OsMADS65	0.000281873	2.05579	up	0.000842908	2.53094	up	0.000368653	2.70744	up	0.000895172	3.36318	up	0.00887839	2.52211	up	0.00479028	1.79521	up	0.00167392	1.64515	up	0.00748493	1.60188	up	0.00492894	1.50163	up	0.0103209	1.44585	up	0.827927	1.0266	up	0.218382	1.21466	down	0.551974	1.04638	down	0.00139684	2.34302	up	0.00141853	2.14004	up	0.0015198	2.17921
24	Os.429.1.S1_at	OsMADS2	0.00209986	12.1654	up	0.0119223	5.6455	up	0.00103067	53.8937	up	0.000712737	68.0506	up	0.000933352	75.5293	up	0.000981666	74.8593	up	0.000343665	160.701	up	0.000405837	196.809	up	0.00160858	73.2652	up	0.00147764	74.469	up	0.00100817	41.0722	up	0.00136407	40.2016	up	0.00147992	25.6143	up	0.0191512	4.41439	up	0.0279901	2.56747	up	0.0218787	3.44797
25	Os.4367.1.S1_at	OsMADS5	0.0262833	1.19603	down	0.280138	1.1447	down	0.00033926	349.839	up	9.37111e-05	389.314	up	2.4844e-05	301.971	up	5.29651e-05	237.411	up	5.93253e-05	253.931	up	9.3037e-06	156.972	up	0.000203211	161.988	up	0.000543722	82.3731	up	0.00132984	44.9195	up	0.000985865	28.8309	up	0.00156167	19.8703	up	0.0213673	1.22059	down	0.0146477	1.21532	down	0.432267	1.09504
26	Os.4573.1.S1_at	OsMADS18	0.00122328	83.2523	down	0.00203288	101.736	down	0.342303	1.15357	down	0.686201	1.08819	down	0.0315189	1.69409	down	0.0128354	2.18276	down	0.0703103	1.39899	down	0.00714319	2.37209	down	0.00331607	3.60043	down	0.00377846	4.45906	down	0.00183339	9.92575	down	0.00237585	20.7088	down	0.00119518	138.717	down	0.00299402	66.1581	down	0.000315461	22.1596	down	0.000465764	67.2696
27	Os.48040.1.A1_at	OsMADS58	0.81584	1.03379	down	0.00501898	3.56844	up	0.000210995	40.548	up	9.16369e-05	52.4442	up	0.000126513	75.3667	up	0.000449745	67.2645	up	8.37059e-05	120.689	up	4.37194e-05	121.831	up	0.000272016	543.974	up	0.000366555	515.413	up	0.000220607	249.389	up	0.00242922	94.7476	up	0.551974	1.08265	up	0.00351659	4.33872	up	0.000483291	6.38892	up	0.0115566	3.84316
28	Os.48782.1.S1_at	OsMADS33	0.0517685	1.06524	down	0.0357549	1.05781	down	0.067754	1.05067	down	0.773555	1.00824	down	0.167449	1.05971	down	0.0501283	1.05242	down	0.0310636	1.05832	down	0.0457546	1.05127	down	0.706418	1.03002	up	0.0360717	1.08986	down	0.0078503	1.09473	down	0.62539	1.0709	up	0.835278	1.00738	down	0.933301	1.00732	down	0.0573164	1.07365	down	0.0244533	1.08543
29	Os.49760.1.S1_at	OsMADS50	0.0154558	1.09489	down	0.0141861	1.10408	down	0.0189851	1.09328	down	0.0389298	1.07758	down	0.0317419	1.10876	down	0.348402	1.05914	down	0.0104919	1.10422	down	0.0147791	1.09257	down	0.00745477	1.14146	down	0.0102704	1.14569	down	0.00500806	1.14314	down	0.220845	1.06389	down	0.0684579	1.06966	down	0.230983	1.08679	down	0.0532214	1.10111	down	0.0157748	1.10551
30	Os.49761.1.S1_at	OsMADS34	0.133259	1.19817	down	0.0783151	1.24061	down	0.000319029	60.5262	up	0.000185782	44.1486	up	0.000145261	33.725	up	0.000303515	35.0024	up	0.000273803	29.6952	up	0.000874667	8.1343	up	0.00799858	4.64018	up	0.587602	1.10736	up	0.728496	1.06975	up	0.369415	1.16347	up	0.393835	1.16528	up	0.220712	1.17303	down	0.220585	1.14194	down	0.3485	1.13588
31	Os.49762.1.S1_at	OsMADS27	0.000161041	54.2571	up	0.0176233	5.95747	up	0.491787	1.02448	down	0.524605	1.03787	up	0.68616	1.02771	down	0.267738	1.04357	down	0.191957	1.05056	down	0.472135	1.02848	down	0.138561	1.07081	down	0.0886345	2.89507	up	0.00028711	24.2156	up	0.00168573	83.1595	up	2.4922e-05	137.749	up	0.000434724	13.7953	up	0.000660552	7.65674	up	6.13166e-05	21.6732
32	Os.49822.1.S1_at	OsMADS63	0.375313	1.02859	down	0.128047	1.04655	down	0.263201	1.54442	up	0.896188	1.00699	up	0.149085	1.05133	down	0.207747	1.03739	down	0.161745	1.04033	down	0.000480238	8.35004	up	0.0911206	1.06493	down	0.0691209	1.06552	down	0.0720489	1.07087	down	0.514078	1.02802	down	0.551974	1.03567	down	0.466527	1.0324	down	0.142797	1.04654	down	0.0473521	1.06742
33	Os.49837.1.S1_a_at	OsMADS55	5.74538e-05	95.8135	down	0.000349207	36.6526	down	0.00116997	12.131	down	0.000369904	31.8242	down	8.10036e-05	79.804	down	0.000182409	52.125	down	4.94434e-05	40.3749	down	0.000214252	28.2252	down	0.000254235	161.107	down	0.00112366	85.3627	down	5.57465e-05	116.444	down	0.000165629	112.897	down	0.00113876	148.121	down	0.000434724	40.6656	down	8.43579e-05	49.6643	down	0.000751825	76.7719
34	Os.50641.2.S1_a_at	OsMADS23	0.0997315	1.0365	down	0.057992	1.026	down	0.0178839	1.02827	down	0.524605	1.02723	up	0.0312494	1.02852	down	0.0332058	1.03035	down	0.0160861	1.03686	down	0.0189777	1.03802	down	0.0060541	1.05297	down	0.00610173	1.04877	down	0.00606764	1.05086	down	0.576948	1.00826	down	0.551974	1.32397	up	0.920011	1.00484	down	0.0732036	1.03572	down	0.0283095	1.05376
35	Os.54265.1.S1_at	OsMADS25	0.0358603	1.0639	down	0.15566	1.04399	down	0.0340577	1.05615	down	0.187835	1.03685	down	0.0376081	1.06839	down	0.0260041	1.05746	down	0.0170857	1.06391	down	0.0227801	1.05822	down	0.0168336	1.08604	down	0.0118682	1.09145	down	0.0111421	1.08909	down	0.0930206	1.03996	down	0.614712	1.04702	up	0.219057	1.05246	down	0.0271631	1.07723	down	0.0119898	1.08463
36	Os.54923.1.S1_at	OsMADS69	0.107755	1.04746	down	0.122509	1.04624	down	0.129777	1.04422	down	0.488701	1.02266	down	0.151629	1.04788	down	0.119559	1.04564	down	0.103016	1.04752	down	0.101438	1.04855	down	0.0885789	1.05219	down	0.146801	1.45692	up	0.096315	1.04858	down	0.839014	1.00751	down	1	1.00178	up	0.298744	1.03749	down	0.102726	1.04881	down	0.0696358	1.05935
37	Os.56165.1.S1_at	OsMADS29	0.203396	1.02956	down	0.487184	1.01606	down	0.0804842	1.02377	down	0.130905	1.01385	down	0.0814631	1.03452	down	0.127793	1.02687	down	1	1.00138	down	0.153783	1.2166	up	0.000870032	60.6694	up	0.00144492	112.181	up	0.000475406	81.6313	up	0.0263773	30.66	up	0.988369	1.00054	up	0.353652	1.02457	down	0.0757586	1.03447	down	0.0072471	1.05121
38	Os.57418.1.S1_at	OsMADS31	0.178467	1.17682	down	0.20904	1.16871	down	0.473302	1.31498	up	0.444209	1.11859	down	0.297352	1.14043	down	0.236618	1.15496	down	0.251591	1.14636	down	0.735662	1.05941	down	0.00662562	3.55372	up	0.182915	2.88832	up	1	1.00233	down	0.389058	1.14134	down	0.385437	1.14148	down	0.314207	1.15098	down	0.195081	1.17062	down	0.146256	1.19623
39	OsAffx.11096.1.S1_at	OsMADS88	0.0142235	1.03697	down	0.00910655	1.03768	down	0.00659683	1.03407	down	0.0591423	1.01711	down	0.0261009	1.04305	down	0.00465263	1.0361	down	0.00606623	1.0366	down	0.00344816	1.03634	down	0.00461491	1.04422	down	0.00247303	1.04293	down	0.00205335	1.04066	down	0.967362	1.00112	up	0.688524	1.0054	down	0.679961	1.01328	down	0.0161115	1.0381	down	0.0176615	1.05152
40	OsAffx.11097.1.S1_at	OsMADS89	0.0132708	1.03043	down	0.0124252	1.04057	down	0.790402	1.01941	up	0.114007	1.01472	down	0.398869	1.18778	up	0.437684	1.13867	up	0.833283	1.01844	up	0.951687	1.0081	up	0.859829	1.01282	up	1	1.00187	up	1	1.00094	down	0.626057	1.0355	up	0.886141	1.00297	down	0.194573	1.03045	down	0.711501	1.00974	down	0.0651676	1.04538
41	OsAffx.11177.1.S1_at	OsMADS94	0.0253341	1.02798	down	0.0202408	1.0284	down	0.0165379	1.02492	down	0.818382	1.0022	down	0.129595	1.03003	down	0.010852	1.02583	down	0.0130477	1.0289	down	0.0104009	1.02769	down	0.00783894	1.03356	down	0.0157333	1.0387	down	0.00497974	1.03052	down	0.663072	1.00807	up	0.90012	1.00305	up	0.294859	1.02063	down	0.0248693	1.03034	down	0.0255856	1.0419
42	OsAffx.11178.1.S1_at	OsMADS95	0.260313	1.02569	down	0.203137	1.0284	down	0.353989	1.02004	down	0.737228	1.00754	down	0.314412	1.02764	down	0.423285	1.01837	down	0.253549	1.0247	down	0.224091	1.02659	down	0.112694	1.03741	down	0.131745	1.03784	down	0.165566	1.03151	down	0.789956	1.00575	down	0.680526	1.00938	down	0.453074	1.02175	down	0.182574	1.03055	down	0.132452	1.03802
43	OsAffx.11787.2.S1_at	OsMADS97	0.0311965	1.03046	down	0.0256765	1.03134	down	0.0382793	1.02838	down	0.373624	1.0104	down	0.0424886	1.03768	down	0.0158998	1.03068	down	0.0165435	1.03328	down	0.0132247	1.03191	down	0.0108327	1.03819	down	0.0146531	1.04109	down	0.0087213	1.03356	down	0.679875	1.00647	up	0.36195	1.01125	up	0.250712	1.02377	down	0.0259638	1.03432	down	0.0246109	1.04389
44	OsAffx.11922.1.A1_at	OsMADS80	0.0446159	1.01645	down	0.0164288	1.01638	down	0.024163	1.01399	down	0.446882	1.00528	down	0.0234045	1.01675	down	0.0105773	1.01448	down	0.01405	1.01642	down	0.01324	1.0157	down	0.00741782	1.01851	down	0.0106402	1.02046	down	0.00483342	1.01773	down	0.901762	1.00114	up	0.861078	1.00185	up	0.399963	1.01028	down	0.016876	1.01699	down	0.0282317	1.02512
45	OsAffx.12866.1.S1_at	OsMADS72	0.0834445	1.20543	down	0.232576	1.15577	down	0.000516279	5.10162	up	0.00246444	8.23982	up	0.00767589	3.83019	up	0.262272	1.38059	up	0.00887058	1.12255	down	0.585246	1.01165	down	0.55081	1.10397	up	0.0152855	1.2481	up	0.273123	1.90315	up	0.597679	1.06263	up	0.490451	1.02894	down	0.220174	1.04465	down	0.458056	1.28409	up	0.0401264	1.26236
46	OsAffx.13235.1.S1_at	OsMADS87	0.0493063	1.02287	down	0.0169141	1.02607	down	0.0116616	1.02224	down	0.707858	1.00289	down	0.0326403	1.03029	down	0.00414555	1.02313	down	0.0101705	1.02725	down	0.00848099	1.02758	down	0.00966769	1.02587	down	0.0034726	1.03391	down	0.00238837	1.0273	down	0.467621	1.01535	up	0.551974	1.00838	up	0.330652	1.01824	down	0.021526	1.02781	down	0.0199757	1.03568
47	OsAffx.14794.1.S1_at	OsMADS70	1	1.00029	down	0.453048	1.00373	down	0.968227	1.00025	down	0.529688	1.02256	up	1	1.00007	down	1	1.00006	down	0.894397	1.00034	up	0.934758	1.00028	up	0.572743	1.00091	down	0.308857	1.01037	up	0.570516	1.0009	down	0.616773	1.00091	down	0.649218	1.00086	down	0.479611	1.0015	down	0.458056	1.00434	down	0.455345	1.00574
48	OsAffx.15590.1.S1_at	OsMADS59	0.57656	1.00508	up	0.481501	1.08268	up	1	1.00003	up	0.587942	1.00118	up	1	1.00005	down	1	1.00002	up	1	1.00003	up	1	1	down	0.478434	1.0005	down	0.482698	1.00051	down	0.470829	1.00051	down	0.552132	1.00051	down	0.666989	1.00131	up	0.479611	1.00063	down	0.441294	1.00219	down	0.442036	1.00256
49	OsAffx.15687.1.S1_at	OsMADS76	0.294806	1.00337	down	0.305462	1.00364	down	0.483638	1.00199	down	0.578598	1.01415	up	0.482409	1.00218	down	0.485659	1.00206	down	1	1.00009	up	0.472135	1.00208	down	0.40175	1.00253	down	0.501429	1.03844	up	0.392828	1.00254	down	0.833344	1.0009	down	0.528965	1.00254	down	0.430491	1.00263	down	0.293893	1.00409	down	0.296152	1.00442
50	OsAffx.16076.1.S1_at	OsMADS90	0.369146	1.00077	down	0.651708	1.00111	up	0.533007	1.00039	up	0.524605	1.02267	up	0.908625	1.00009	down	1	1.00001	down	0.98906	1.00004	down	0.902364	1.00008	up	0.494169	1.0003	down	0.482698	1.00031	down	0.470829	1.00031	down	0.552132	1.00389	up	0.559606	1.00592	up	0.479611	1.00031	down	0.425806	1.00136	down	0.434306	1.0015
51	OsAffx.17465.1.S1_at	OsMADS37	0.345811	1.00298	down	0.477342	1.26334	up	0.556452	1.00159	up	0.218531	1.05315	up	0.768571	1.0006	down	0.912425	1.00053	up	0.358145	1.00236	down	0.914318	1.00047	up	0.893134	1.00034	down	0.474925	1.00137	down	0.476974	1.04863	up	0.552132	1.00134	down	0.551974	1.00134	down	0.479611	1.00143	down	0.373718	1.00169	down	0.433192	1.00148
52	OsAffx.19355.1.S1_at	OsMADS68	0.451335	1.01438	down	0.720951	1.01882	up	0.483638	1.01499	down	0.99457	1.00215	down	0.416017	1.02248	down	0.519363	1.01316	down	0.462246	1.01499	down	0.975925	1.00229	down	0.477479	1.01499	down	0.482698	1.0148	down	0.48138	1.01393	down	0.603487	1.06306	up	0.551974	1.01489	down	0.666296	1.0248	up	0.458056	1.01682	down	0.455345	1.01682
53	OsAffx.19767.1.S1_x_at	OsMADS74	1	1.00317	down	0.499969	1.06566	down	0.483638	1.07747	down	0.524605	1.07647	down	0.482409	1.07135	down	0.485659	1.07644	down	0.462246	1.07272	down	0.472135	1.07747	down	0.477479	1.07747	down	0.482698	1.07747	down	0.470829	1.07804	down	0.552132	1.0758	down	0.551974	1.07413	down	0.479611	1.07747	down	0.458056	1.07747	down	0.458231	1.06995
54	OsAffx.2068.1.S1_at	OsMADS92	0.463811	1.01126	down	0.391482	1.02571	down	0.483638	1.01179	down	0.524605	1.01179	down	0.567822	1.04828	up	0.490229	1.01152	down	0.430642	1.01589	down	0.472135	1.01179	down	0.583084	1.00936	down	0.61899	1.00849	down	0.507924	1.01061	down	0.661629	1.02885	up	0.551974	1.0119	down	0.479611	1.01179	down	0.458056	1.01179	down	0.455345	1.01204
55	OsAffx.23200.1.S1_at	OsMADS91	0.45052	1.00427	down	0.761624	1.00215	down	0.483638	1.00403	down	0.544059	1.05405	up	0.495192	1.00392	down	0.634952	1.00283	down	0.850139	1.00144	down	0.472135	1.00403	down	0.477479	1.00403	down	0.574211	1.00319	down	0.470829	1.00403	down	0.552132	1.00403	down	0.625447	1.01593	up	0.416177	1.00629	down	0.433912	1.0052	down	0.455856	1.00401
56	OsAffx.23358.1.S1_at	OsMADS93	0.346314	1.00067	down	0.532423	1.00029	down	0.483638	1.00034	down	0.338138	1.0047	up	0.503253	1.01552	up	0.667057	1.00064	up	0.462246	1.00034	down	0.472135	1.00034	down	0.515563	1.00297	up	0.482698	1.00034	down	0.472631	1.00033	down	0.552132	1.00034	down	0.551974	1.00034	down	0.358861	1.00303	down	0.445913	1.00176	down	0.814761	1.00024
57	OsAffx.2430.1.S1_at	OsMADS96	0.286087	1.00225	down	0.477342	1.00245	down	1	1	down	0.524605	1.03314	up	0.538027	1.00207	down	1	1	down	1	1	down	0.472135	1.00081	up	0.477479	1.00009	up	0.482698	1.02522	up	0.470829	1.00002	up	0.552132	1.00074	up	0.551974	1.00036	up	0.479611	1.00239	down	0.458056	1.00004	up	1	1
58	OsAffx.25403.1.S1_at	OsMADS86	0.858815	1.00067	down	0.403955	1.00373	down	0.483638	1.00217	down	0.197635	1.7305	up	0.522088	1.01547	up	0.485659	1.00217	down	0.462246	1.00217	down	0.37238	1.00404	down	0.477479	1.00217	down	0.482698	1.00217	down	0.470829	1.00217	down	0.552132	1.00217	down	0.551974	1.00217	down	0.483675	1.0021	down	0.842451	1.00126	up	0.455345	1.00217
59	OsAffx.26219.1.S1_at	OsMADS82	0.420863	1.00058	up	0.477342	1.00001	up	1	1	down	1	1	down	0.482409	1.00001	up	1	1	down	0.462246	1.00001	down	1	1	down	0.477479	1.00002	up	0.482698	1.00149	up	1	1	down	0.552132	1.01529	up	0.551974	1.0049	up	0.479611	1.00001	up	1	1	down	1	1
60	OsAffx.26219.1.S1_x_at	OsMADS84	0.420929	1.00058	up	0.477342	1.00001	up	1	1	down	0.524605	1.00227	up	0.482409	1.00078	up	1	1	down	0.462246	1.00001	down	1	1	down	0.391606	1.02174	up	0.39519	1.0007	up	0.470829	1.01024	up	0.552132	1.01773	up	1	1	down	0.479611	1.00001	up	1	1	down	1	1
61	OsAffx.26276.1.S1_at	OsMADS64	0.00301444	4.94629	down	0.00211741	8.48091	down	0.0666001	1.81705	down	0.221295	1.59014	up	0.0176988	2.42264	down	0.00491713	5.12238	down	0.0035809	4.09424	down	0.00823899	3.28269	down	0.0115122	2.82578	down	0.00821563	3.54728	down	0.015574	2.39312	down	0.0110654	3.02799	down	0.0254367	2.23265	down	0.00784951	4.5691	down	0.0022999	5.97485	down	0.00388878	5.46365
62	OsAffx.26379.1.S1_at	OsMADS61	0.431395	1.00047	up	0.477342	1	up	1	1	down	0.524605	1.00038	up	0.482409	1.00001	up	1	1	down	0.462246	1.00015	down	0.472135	1.00182	up	1	1	down	1	1	down	0.470829	1.0004	up	0.552132	1.01141	up	0.551974	1.05609	up	0.479611	1.00001	up	1	1	down	1	1
63	OsAffx.27778.1.S1_at	OsMADS71	0.45052	1.0007	up	0.477342	1.00066	up	0.483638	1.00066	up	0.548667	1.00745	up	0.482409	1.06342	up	1	1.00009	up	0.442579	1.00085	up	0.472135	1.00066	up	0.438176	1.00272	up	0.482698	1.01225	up	0.00187687	15.4877	up	0.0276403	16.4704	up	0.00102575	10.1864	up	0.433332	1.00162	up	0.458056	1.00066	up	1	1.00003
64	OsAffx.27891.1.A1_at	OsMADS75	0.535447	1.00553	down	0.699242	1.00388	down	0.573408	1.00557	down	0.81478	1.00524	up	0.555182	1.00557	down	0.485659	1.00759	down	0.557505	1.00542	down	0.796073	1.00526	up	0.438969	1.01966	down	0.55994	1.00557	down	0.470829	1.00773	down	0.552132	1.58261	up	0.0573022	1.75872	up	0.548879	1.00557	down	0.538251	1.00557	down	0.483471	1.00642
65	OsAffx.31957.1.S1_at	OsMADS67	1	1	down	1	1	down	1	1	down	1	1	down	1	1	down	1	1	down	1	1	down	1	1	down	1	1	down	1	1	down	1	1	down	0.552132	1.00025	up	1	1	down	1	1	down	1	1	down	1	1
66	OsAffx.4301.2.S1_at	OsMADS66	0.272053	1.02737	down	0.222682	1.01792	down	0.0241589	1.02128	up	0.374116	1.14781	up	0.250964	1.06788	up	0.485659	1.10781	up	0.462246	1.47584	up	0.112906	2.59592	up	0.0373999	2.33114	up	0.281156	1.96324	up	0.0100173	3.54908	up	0.282911	1.12866	up	0.326932	1.03533	up	0.479611	1.0191	down	0.330221	1.012	down	0.455345	1.00843
67	OsAffx.6071.1.S1_at	OsMADS62	1	1	down	1	1	down	1	1	down	1	1	down	1	1	down	1	1	down	1	1	down	0.472135	1.01995	up	0.435347	1.00007	down	0.482698	1.00027	down	1	1	down	0.552132	1.00176	up	0.551974	1	up	0.479611	1.00006	up	1	1	down	1	1
68	OsAffx.6153.1.S1_at	OsMADS77	0.271355	1.19562	up	0.687162	1.01422	up	0.431472	1.03335	up	0.524605	1.00675	down	1	1	down	0.485659	1.0062	up	0.462246	1.01735	up	0.785515	1.02348	up	0.398053	1.0938	up	0.482698	1.05005	up	0.470829	1.00001	down	0.552132	1.17387	up	0.551974	1.11008	up	0.479611	1.01403	up	1	1	down	0.455345	1.09511
69	OsAffx.7652.1.S1_at	OsMADS73	0.691195	1.05077	down	0.477342	1.08946	down	0.41141	1.13107	down	0.524605	1.08999	down	0.482409	1.08998	down	0.558856	1.07369	down	0.462246	1.09054	down	0.472135	1.09097	down	0.477479	1.09173	down	0.482698	1.09243	down	0.470829	1.09117	down	0.552132	1.08992	down	0.72517	1.14952	up	0.480021	1.08874	down	0.458056	1.09033	down	0.455345	1.08991
[truncated: 1 more columns]
