# Supplementary material for: MADS-box gene family in rice: genome-wide identification, organization and expression profiling during reproductive development and stress
Source: BMC Genomics. 2007 Jul 18;8:242. doi: 10.1186/1471-2164-8-242 (PMC1947970; doi:10.1186/1471-2164-8-242)
Supplement: Additional file 8 — Table S5. Results obtained after differential expression analysis to extract stress responsive genes using microarrays (seedling taken as reference). [file 1471-2164-8-242-S8.xls]

## Sheet: Sheet1
Table S5. Results obtained after differential expression analysis to extract stress responsive genes using microarrays (seedling taken as reference).
S. No.	Probe Set ID	Gene Name	Seedling Vs Dehydration Stress			Seedling Vs Salt Stress			Seedling Vs Cold Stress
			P Value	Fold Change	Regulation	P Value	Fold Change	Regulation	P Value	Fold Change	Regulation
1	Os.10941.1.S1_at	OsMADS1	0.267376	1.13577	down	0.274698	1.13139	down	0.652395	1.02611	down
2	Os.429.1.S1_at	OsMADS2	0.00492694	2.19886	down	0.0538072	1.63734	down	0.260772	1.27889	down
3	Os.320.2.S1_a_at	OsMADS3	0.0672081	1.29319	up	0.0422426	1.37482	up	0.329666	1.1183	down
4	Os.2214.1.S1_at	OsMADS4	0.2397	1.15657	up	0.793941	1.01905	down	0.461278	1.08859	down
5	Os.4367.1.S1_at	OsMADS5	0.450377	1.0617	down	0.67298	1.04535	up	0.425518	1.0663	down
6	Os.1313.1.S1_at	OsMADS6	0.599952	1.03733	up	0.680796	1.02946	up	0.903009	1.00328	down
7	Os.4153.1.S1_a_at	OsMADS7	0.978186	1.00031	up	0.145531	1.01794	down	0.8597	1.00222	up
8	Os.2236.1.S1_at	OsMADS8	0.835098	1.03074	down	0.534815	1.08323	down	0.405797	1.10355	down
9	Os.2345.2.S1_a_at	OsMADS13	0.974022	1.00555	down	0.284542	1.08762	down	0.400943	1.08013	up
10	Os.2348.1.S1_at	OsMADS14	0.000884765	1.18323	down	4.54971e-05	1.20398	down	0.38365	1.11534	up
11	Os.12750.1.S1_x_at	OsMADS15	0.39535	1.07986	up	0.468143	1.02743	up	0.712806	1.0085	up
12	Os.4172.1.S1_at	OsMADS16	0.000669038	1.68419	down	0.166738	1.26554	down	0.00422687	1.37356	up
13	Os.2352.1.S1_a_at	OsMADS17	0.684713	1.03573	up	0.141908	1.1048	down	0.834399	1.0205	up
14	Os.4573.1.S1_at	OsMADS18	0.00616301	4.59108	up	0.246649	1.51237	up	0.34904	1.53778	up
15	Os.25415.1.A1_s_at	OsMADS20	0.233273	1.05957	down	0.117579	1.08119	down	0.237577	1.06574	up
16	Os.28021.1.S1_a_at	OsMADS21	0.692637	1.0091	down	0.173797	1.02559	down	0.670578	1.01275	up
17	Os.4171.1.S1_s_at	OsMADS22	1.67814e-05	3.47669	up	0.0031538	1.29695	up	0.684678	1.03518	up
18	Os.50641.2.S1_a_at	OsMADS23	0.447884	1.00947	down	0.0764781	1.02706	down	0.482362	1.02106	up
19	Os.54265.1.S1_at	OsMADS25	0.153539	1.03184	down	0.0627444	1.03893	down	0.745722	1.00811	down
20	Os.4174.1.S1_at	OsMADS26	0.0396924	1.5136	up	0.0110859	1.94491	up	0.00510239	2.16357	up
21	Os.49762.1.S1_at	OsMADS27	0.444226	1.28523	up	0.0103396	3.63799	up	0.0448052	2.31564	up
22	Os.56165.1.S1_at	OsMADS29	0.39831	1.01812	down	0.11292	1.03459	down	0.716001	1.00838	down
23	Os.37090.1.S1_x_at	OsMADS30	0.0260917	2.02073	down	0.792159	1.05739	up	0.192032	1.72563	down
24	Os.57418.1.S1_at	OsMADS31	0.885235	1.00164	down	0.00335609	1.02355	down	0.241623	1.0154	up
25	Os.28015.1.S1_at	OsMADS32	0.735693	1.08128	down	0.964904	1.00914	down	0.929056	1.02461	down
26	Os.48782.1.S1_at	OsMADS33	0.412083	1.01497	down	0.080056	1.0261	down	0.330388	1.05013	up
27	Os.49761.1.S1_at	OsMADS34	0.0152678	1.08641	up	0.188874	1.09221	up	0.0272818	1.05761	up
28	OsAffx.17465.1.S1_at	OsMADS37	0.364651	1.26548	down	0.365035	1.26521	down	0.365121	1.26515	down
29	Os.22281.1.S1_at	OsMADS47	0.0107324	1.39814	down	0.0191642	1.33411	down	0.503606	1.06382	up
30	Os.49760.1.S1_at	OsMADS50	0.906951	1.0027	up	0.861397	1.00129	down	0.652439	1.01592	up
31	Os.49837.1.S1_a_at	OsMADS55	0.0445967	1.355	down	0.01975	2.09458	down	0.476526	1.10949	down
32	Os.37813.1.S1_at	OsMADS56	0.24964	1.10532	down	0.0469148	1.26688	down	0.00447506	1.55231	up
33	Os.26399.1.S1_at	OsMADS57	0.10264	1.43249	down	0.850026	1.06134	up	0.0615677	1.61871	up
34	Os.48040.1.A1_at	OsMADS58	0.00503197	1.79039	up	0.72941	1.07698	up	0.223122	1.21586	up
35	OsAffx.15590.1.S1_at	OsMADS59	0.374674	1.08505	down	0.372801	1.08545	down	0.382893	1.08336	down
36	Os.10177.1.S1_at	OsMADS60	0.0270845	1.20322	down	0.940555	1.00724	down	0.136476	1.11572	down
37	OsAffx.26379.1.S1_at	OsMADS61	0.373901	1	down	0.373901	1	down	0.914514	1	up
38	OsAffx.6071.1.S1_at	OsMADS62	1	1	down	1	1	down	0.373901	1.00006	up
39	Os.49822.1.S1_at	OsMADS63	0.999444	1.00001	up	0.0054755	1.01995	down	0.506186	1.0137	up
40	OsAffx.26276.1.S1_at	OsMADS64	0.0011219	1.41943	up	0.00285681	1.55224	up	0.00324447	1.85614	up
41	Os.4175.1.S1_at	OsMADS65	0.034597	1.18266	down	0.0403673	1.1614	down	0.185491	1.0802	down
42	OsAffx.4301.2.S1_at	OsMADS66	0.6434	1.00585	up	0.476756	1.00941	up	0.957969	1.00116	down
43	OsAffx.31957.1.S1_at	OsMADS67	1	1	down	1	1	down	1	1	down
44	OsAffx.19355.1.S1_at	OsMADS68	0.351804	1.03596	down	0.351804	1.03596	down	0.915361	1.00587	up
45	Os.54923.1.S1_at	OsMADS69	0.692115	1.00246	down	0.16702	1.01253	down	0.448699	1.00843	up
46	OsAffx.14794.1.S1_at	OsMADS70	0.899097	1.00062	down	0.737796	1.00201	down	0.481359	1.00223	up
47	OsAffx.27778.1.S1_at	OsMADS71	1	1	down	0.373901	1.00068	down	0.373901	1.00096	up
48	OsAffx.12866.1.S1_at	OsMADS72	0.179561	1.48411	up	0.383137	1.09223	down	0.23556	1.10637	up
49	OsAffx.7652.1.S1_at	OsMADS73	0.22745	1.0008	down	0.378982	1.00041	down	0.406648	1.00066	up
50	OsAffx.19767.1.S1_x_at	OsMADS74	0.373869	1.01108	down	0.773764	1.00402	down	0.373869	1.01108	down
51	OsAffx.27891.1.A1_at	OsMADS75	0.373901	1.00168	down	0.251696	1.00253	down	0.373901	1.00168	down
52	OsAffx.15687.1.S1_at	OsMADS76	0.827803	1.00045	down	0.738217	1.00078	down	0.411276	1.00101	up
53	OsAffx.6153.1.S1_at	OsMADS77	0.601	1.01422	down	0.327575	1.11068	down	0.995084	1.00019	down
54	OsAffx.11922.1.A1_at	OsMADS80	0.84905	1.0006	down	0.176438	1.00859	down	0.42948	1.00604	up
55	OsAffx.26219.1.S1_at	OsMADS82	0.373901	1.00001	down	0.373901	1.00001	down	0.906166	1	up
56	OsAffx.26219.1.S1_x_at	OsMADS84	0.373901	1.00001	down	0.373901	1.00001	down	0.906166	1	up
57	OsAffx.25403.1.S1_at	OsMADS86	0.259884	1.005	up	0.397322	1.00156	up	0.379356	1.00162	up
58	OsAffx.13235.1.S1_at	OsMADS87	0.793613	1.00169	down	0.254167	1.00936	down	0.511742	1.00769	up
59	OsAffx.11096.1.S1_at	OsMADS88	0.954524	1.0004	down	0.205238	1.01333	down	0.372168	1.02409	up
60	OsAffx.11097.1.S1_at	OsMADS89	0.184656	1.03054	up	0.735645	1.00462	down	0.432186	1.00983	up
61	OsAffx.16076.1.S1_at	OsMADS90	0.289715	1.00247	down	0.28156	1.00261	down	0.45991	1.00142	down
62	OsAffx.23200.1.S1_at	OsMADS91	0.353349	1.00304	down	0.523803	1.00185	down	0.250364	1.00412	down
63	OsAffx.2068.1.S1_at	OsMADS92	0.373901	1.01376	up	0.38168	1.01351	up	0.373901	1.01376	up
64	OsAffx.23358.1.S1_at	OsMADS93	0.35976	1.00147	down	0.414377	1.00053	up	0.199705	1.00274	down
65	OsAffx.11177.1.S1_at	OsMADS94	0.768611	1.00189	down	0.186541	1.01313	down	0.506711	1.00762	up
66	OsAffx.11178.1.S1_at	OsMADS95	0.667577	1.00209	down	0.248041	1.00936	down	0.542039	1.0065	up
67	OsAffx.2430.1.S1_at	OsMADS96	0.355935	1.00249	up	0.362344	1.00245	up	0.987534	1.00006	up
68	OsAffx.11787.2.S1_at	OsMADS97	0.667752	1.0029	down	0.202075	1.01217	down	0.512705	1.00739	up
69	Os.28968.1.S1_at	OsMADS98	0.213958	1.02805	down	0.169662	1.03119	down	0.707522	1.00929	down
